# Supplementary material for: Quantification of spatial metal accumulation patterns in Noccaea caerulescens by X-ray fluorescence image processing for genetic studies
Source: Plant Methods. 2021 Aug 3;17:86. doi: 10.1186/s13007-021-00784-9 (PMC8336263; doi:10.1186/s13007-021-00784-9)
Supplement: Supplementary file 1 — Additional file 1. List of Noccaea caerulescens accessions used. [file 13007_2021_784_MOESM1_ESM.xlsx]

## Sheet: Noccaea accessions
Accession #	Accession name	Country	Acronym	Ecotype
1	La Calamine	Belgium	LC	CAL
2	St. Felix de Pallières	France	SF	CAL
3	Lellingen	Luxembourg	LE	NM
4	Monte Prinzera	Italy	MP	UM
5	Krušné Hory Mountains	Czech Republic	KHM	NM
6	Moravsko-slezské Beskydy Mountains	Czech Republic	MSB	NM
7	Durfort	France	DUR	CAL
8	Plombières	Belgium	PB	CAL
9	Priddy Mineries	UK	PDY	CAL
10	Ganges	France	GA	CAL
11	Clough Wood, Darley Dale	UK	CLW	CAL
12	Wilwerwilz	Luxembourg	WIL1	NM
13	Vall de Varrados	Spain	VDV	NM
14	Pontaut	Spain	PON	CAL
15	Lanestosa	Spain	LAN	CAL
16	Navacelles	France	NAV	NM
17	Prayon	Belgium	PR	CAL
18	Mezilhac	France	MEZ	NM
19	Jean Arsac	France	JAR	NM
20	Sainte Eulalie	France	SEU	NM
21	Les Avinières-1	France	AVI1	CAL
22	Puerto de Aralla	Spain	ARA	NM
23	Bandeira	Spain	BAN	UM
24	Baraquette	France	BAR	NM
25	Puente Basadre	Spain	BAS	UM
26	Bergenbach-1	France	BER1	UM
27	Le Blémard	France	BLE	CAL
28	Cira	Spain	CIR	UM
29	Col d'Oderen	France	COD	NM
30	Copenhagen	Denmark	COP	NM
31	Coulet	France	COU	NM
32	Špania Dolina-1	Slovakia	SDO1	CAL
33	Eidian	Spain	EID	UM
34	La Galène-1	France	GAL1	CAL
35	Kuopio	Finland	KUO	NM
36	Saint Baudille	France	SBD	NM
37	Höör	Sweden	HOO	NM
38	Puerto de San Isidro	Spain	ISI	NM
39	Viviez	France	VIV	CAL
40	Werschmatt	France	WER	NM
41	Vyšná Boca	Slovakia	VYB	CAL
42	Popradské Pleso	Slovakia	POP	NM
43	Horná Roveň-1	Slovakia	HRO1	CAL
44	Hospice de Luchon	France	HDL	NM
45	Valle Gargassino	Italy	VGG	UM
46	Col du Mas de l'Ayre	France	CMA	CAL
47	Auxelles	France	AUX	CAL
48	Largentiere	France	LAR	CAL
49	Pic de Chenavari	France	PDC	NM
50	L'Herm	France	LHE	NM
51	Montchamp	France	MON	NM
52	La Chavignée	France	LCH	NM
53	Besse	France	BES	NM
54	Col des Supeyres	France	CSU	NM
55	Le Cernois	France	LCE	NM
56	Sepmoncel	France	SEP	NM
57	Fresse sur Moselle-1	France	FSM1	NM
58	Cornimont-3	France	CMT3	NM
59	Bueges	France	BUE	NM
60	Vel'ka Fatra Mountain	Slovakia	VFM	NM
61	Tête de Ran-1	Switzerland	TDR1	NM
62	Au Dent de Vaulion	Switzerland	ADV	NM
63	Mont d'Amin-1	Switzerland	MAM1	NM
64	Breinigerberg-1	Germany	BRE1	CAL
65	Breinigerberg-2	Germany	BRE2	CAL
66	Col du Marchairuz-2	Switzerland	MAR2	NM
67	Chasseron-1	Switzerland	CHA1	NM
68	Chasseron-2	Switzerland	CHA2	NM
69	Chasseron-3	Switzerland	CHA3	NM
70	Col du Mollendruz	Switzerland	CMO	NM
71	Cornimont-1	France	CMT1	NM
72	Cornimont-2	France	CMT2	NM
73	Fresse sur Moselle-2	France	FSM2	NM
74	Horná Roveň-2	Slovakia	HRO2	CAL
75	Le Suchet	Switzerland	LES	NM
76	Leysin-2	Switzerland	LEY2	NM
77	Le Thillot-2	France	LTH2	NM
78	Le Thillot-5	France	LTH5	NM
79	Mont d'Amin-2	Switzerland	MAM2	NM
80	Plancher-Bas	France	PLA	NM
81	St. Cergeus	Switzerland	SCE	NM
	Špania Dolina-2	Slovakia	SDO2	CAL
83	Tête de Ran-2	Switzerland	TDR2	NM
84	Vallée de Joux	Switzerland	VDJ	NM
85	Rotterdam Rozenburg-1	Netherlands	ROZ1	CAL
86	Rotterdam Rozenburg-2	Netherlands	ROZ2	CAL
87	Les Avinières-2	France	AVI2	CAL
88	Bergenbach-2	France	BER2	UM
89	Špania Dolina-3	Slovakia	SDO3	CAL
90	La Galène-2	France	GAL2	CAL
91	Horná Roveň-3	Slovakia	HRO3	CAL
92	Lokovec	Slovenia	LOK	NM
93	GA parent RIL	France	GA-RIL	CAL
95	LE parent RIL	Luxembourg	LE-RIL	NM
97	Bergenbach-3	France	BER3	UM
98	Puy de Wolf	France	PDW	UM
NM	non-metallicolous
CAL	calamine
UM	ultramafic
